# Supplementary material for: Engaging Patients with Late-Stage Non-Small Cell Lung Cancer in Shared Decision Making about Treatment
Source: J Pers Med. 2021 Oct 1;11(10):998. doi: 10.3390/jpm11100998 (PMC8539978; doi:10.3390/jpm11100998)
Supplement: Supplementary file 1 [file jpm-11-00998-s001.zip]

Archive with 3 entries (3 files):
- Care-Plans-Cards updated 9-30-2021.pdf
- jpm-1320437 ST1.pdf
- Preference-Report updated 9-30-2021.pdf
